# Supplementary material for: Macrophage polarization state affects lipid composition and the channeling of exogenous fatty acids into endogenous lipid pools
Source: J Biol Chem. 2021 Oct 23;297(6):101341. doi: 10.1016/j.jbc.2021.101341 (PMC8604758; doi:10.1016/j.jbc.2021.101341)
Supplement: Supplementary file 2 — File S1 [file mmc2.xlsx]

## Sheet: Lipid species (pmol_umol lipid)
Cell Type	AC(10:0)	AC(12:0)	AC(12:1)	AC(13:0)	AC(14:0)	AC(14:0)-OH	AC(14:1)	AC(14:1)-OH	AC(14:2)	AC(15:0) (a)	AC(15:0) (b)	AC(16:0)	AC(16:0)-OH	AC(16:1)	AC(16:1)-OH	AC(17:0) (a)	AC(18:0)	AC(18:0)-OH	AC(18:1)	AC(18:1)-OH	AC(18:2)	AC(18:3)	AC(20:3) (a)	AC(20:3) (b)	AC(20:3)-OH	AC(20:4)	AC(20:5)	AC(22:5)	AC(22:5)-OH	AC(22:6)	AC(24:0)	AC(24:0)-OH	AC(24:1) (a)	AC(24:1) (b)	AC(24:1)-OH	AC(26:0)	AC(26:1)	CE(14:0)	CE(15:0)	CE(16:0)	CE(16:1)	CE(16:2)	CE(17:0)	CE(17:1)	CE(18:0)	CE(18:1)	CE(18:2)	CE(18:2) [+OH]	CE(18:3)
	AC	AC	AC	AC	AC	AC-OH	AC	AC-OH	AC	AC	AC	AC	AC-OH	AC	AC-OH	AC	AC	AC-OH	AC	AC-OH	AC	AC	AC	AC	AC-OH	AC	AC	AC	AC-OH	AC	AC	AC-OH	AC	AC	AC-OH	AC	AC	CE	CE	CE	CE	CE	CE	CE	CE	CE	CE	OxSpecies	CE
CD9 01	0.000541187	0.0931463	0.0127117	0.0253054	1.25133	0.0700521	0.30439	0.0163849	0.0078769	0.0265149	0.131565	13.8905	0.270876	0.928289	0.0666701	0.60483	12.7839	0.282835	13.3182	0.169148	0.975584	0.0106384	0.0259282	0.0269153	0.00189839	0.103744	0.00557022	0.0074594	0.0103406	0.00152179	0.18444	0.285829	0.0674067	0.0157758	0.0554399	0.0169919	0.0103484	258.142	17.2353	1590.43	374.415	0.948416	53.19	36.2904	448.9	4319.83	1501.77	51.4284	115.374
CD9 02	0.000811251	0.364633	0.0412404	0.173144	3.21553	0.233322	0.476925	0.0472961	0.000702586	0.108689	0.349803	18.4107	1.27632	1.116	0.134771	1.20292	19.7319	0.95431	13.4752	0.510757	1.24898	0.0346342	0.105418	0.0232744	0.0551381	0.232384	0.015185	0.0475066	0.0397971	0.0022812	0.285965	1.60768	0.137925	0.053837	0.00178837	0.127667	0.0451391	119.387	2.17202	526.57	239.893	22.4544	48.3269	36.5262	104.142	770.655	593.79	217.704	81.0565
CD9 03	0.00057959	0.0793121	0.0157664	0.0404176	1.47138	0.0567086	0.362424	0.00555581	0.0331389	0.0339682	0.0598132	14.6872	0.418007	0.965042	0.0727952	0.65481	9.81865	0.210649	11.6368	0.20261	1.24801	0.0219104	0.0703744	0.00172966	0.00161715	0.171535	0.0185594	0.00471519	0.0197062	0.0267695	0.134107	0.334872	0.0198312	0.0128776	0.0866979	0.000103973	0.00110827	149.619	1.55177	1364.15	414.06	1.09897	37.8598	10.2705	366.512	3217.4	1492.55	133.27	134.76
CD9 04	0.000696844	0.133811	0.0211276	0.0133259	1.97543	0.140122	0.552747	0.00198386	0.016597	0.0552844	0.109473	19.9203	0.658042	1.12273	0.075348	0.929344	13.0377	0.465233	13.0591	0.297092	1.1696	0.0091081	0.0108575	0.0533872	0.00324372	0.167474	0.0221899	0.0252975	0.00944725	0.00195949	0.25155	0.19974	0.087779	0.000331434	0.368484	0.0281161	0.00133248	221.897	92.1845	981.395	342.511	12.2621	47.1312	21.0115	304.994	2578.78	1149.04	36.0592	118.309
CD9 05	0.000702071	0.0470392	0.103917	0.0621078	1.07299	0.0303235	0.251735	0.0171775	0.0107924	0.0169457	0.246855	11.698	0.47738	0.66936	0.0536091	0.557267	9.57862	0.243454	8.84699	0.099111	0.796659	0.0433342	0.0327183	0.00525039	0.000195889	0.000239873	0.0357777	0.000314716	0.0234694	0.00197419	0.0808285	0.612923	0.0166939	0.00033392	0.00154768	0.000125945	0.0207238	6.72384	18.797	1123.1	352.264	0.849354	15.8624	20.5318	337.827	2594.39	1102.61	102.695	65.0377
CD9 06	0.000824117	0.23084	0.107685	0.0576401	2.39709	0.168718	0.549955	0.0406265	0.00775411	0.0330722	0.301937	23.6107	0.703982	1.61415	0.109169	0.988013	15.8595	0.449584	13.4745	0.239437	2.02146	0.0365894	0.0690183	0.0275052	0.000229941	0.0679933	0.0219747	0.00739851	0.037681	0.00231737	0.307242	0.240357	0.0381276	0.000391968	0.468309	0.0244634	0.0552616	166.847	2.20646	955.512	466.984	0.0997003	17.5479	1.01925	338.756	1783.68	1085.52	66.0632	58.9833
CD9 07	0.000861167	0.0257543	0.131314	0.0679386	1.26214	0.0179328	0.194079	0.00421751	0.000745816	0.0373273	0.141827	11.924	0.39377	0.64557	0.0202287	0.678815	10.7704	0.323277	7.82653	0.0192421	0.761522	0.0156138	0.0428807	0.00246234	0.000240279	0.19489	0.0268104	0.0342418	0.0248473	0.00242155	0.13903	1.23233	0.0878586	0.00843905	0.105786	0.000154485	0.0389116	8.24752	2.30566	974.945	282.765	61.2282	48.8585	33.304	353.878	2289.44	858.998	80.1147	93.0622
CD9 08	0.000519052	0.0822736	0.0103227	0.0214715	0.906754	0.0610763	0.229347	0.0141894	0.0106698	0.0124931	0.125901	9.07776	0.253651	0.714676	0.0400742	0.412698	8.07488	0.188879	8.56017	0.12096	0.79271	0.0106785	0.0273517	0.00726723	0.00764262	0.0745256	0.00483875	0.00612626	0.00133569	0.00145955	0.133778	0.235398	0.0381722	0.0136543	0.00114423	9.31131e-05	0.000992514	374.279	65.1726	2270.75	565.367	10.7686	63.5429	61.7627	612.055	6908.34	2250.1	65.9965	159.619
average	0.00069191	0.132101	0.0555106	0.0576689	1.69408	0.097282	0.3652	0.018429	0.0110347	0.0405369	0.183397	15.4024	0.556503	0.971978	0.0715831	0.753587	12.4569	0.389778	11.2747	0.207294	1.12682	0.0228134	0.0480684	0.018474	0.00877577	0.126598	0.0188632	0.0166325	0.0208281	0.00508808	0.189618	0.593641	0.0617243	0.0132051	0.13615	0.0247145	0.0217272	163.143	25.2032	1223.36	379.782	13.7137	41.54	27.5895	358.383	3057.81	1254.3	94.1664	103.275
stdev	0.000134009	0.112856	0.0502147	0.0508235	0.786133	0.0755207	0.144474	0.0168518	0.0103722	0.0304983	0.102976	4.86177	0.332828	0.32119	0.0366417	0.261853	3.82171	0.250053	2.45895	0.14985	0.415549	0.0135572	0.0311494	0.0178565	0.018896	0.0776248	0.0103993	0.0170146	0.0135631	0.00876779	0.08244	0.535401	0.0415674	0.0176318	0.180708	0.0432437	0.0219398	123.997	34.4996	526.33	103.079	20.763	16.8999	18.7275	141.888	1864.47	502.099	58.3672	34.9697
Ly6C 01	2.78492e-05	0.0095863	0.00147287	0.004874	0.135382	0.000299514	0.012926	0.000468824	2.41189e-05	0.00478607	0.0168452	0.636123	0.0207839	0.0160772	4.55811e-05	0.00866172	0.323599	0.0150153	0.277637	0.00449966	0.0206973	2.73654e-05	0.00320792	0.00262831	7.77036e-06	0.00163328	2.59618e-05	0.00288104	0.000949889	7.83105e-05	0.00276409	0.0922431	3.69366e-05	1.32457e-05	0.0425446	4.99589e-06	0.00238338	0.266716	0.0745625	64.3769	0.823522	0.00336915	0.609976	0.417657	8.09749	71.2919	26.4287	12.7724	0.0950197
Ly6C 02	0.000848111	0.321305	0.0109265	0.045952	4.30125	0.00091213	0.488971	0.00024145	0.040752	0.0423306	0.440774	27.511	1.47349	1.46855	0.00138811	1.26276	10.8654	0.567643	11.0323	0.100284	0.80762	0.0230109	0.055844	0.00900452	0.0569389	0.236586	0.0320326	0.0636554	0.0234634	0.00238484	0.00502171	1.41618	0.0709739	0.00040338	0.577381	0.0545279	0.0865229	220.492	2.2707	1085.44	375.292	0.102603	51.7872	12.2019	304.291	2444.13	1726.42	208.231	28.937
Ly6C 03	0.00134617	0.0040259	0.00862352	0.0143987	1.69761	0.0418464	0.233102	0.000383243	0.0135741	0.00050025	0.101007	10.4287	0.71675	0.603946	0.0989042	0.282516	3.94685	0.252787	3.71385	0.00300791	0.544666	0.0132278	0.00166781	0.0951802	0.0268045	0.000459939	0.0299236	0.0281002	0.0734362	0.00378536	0.114599	0.823993	0.0577147	0.000640267	0.83223	0.00024149	0.0544936	12.8925	3.60419	387.582	416.72	28.7522	2.8664	51.0652	4.91334	261.078	289.779	235.346	4.59304
Ly6C 04	9.33833e-05	0.000279275	0.0243067	0.0324334	0.761074	0.00110619	0.0756136	2.65854e-05	0.0522402	0.0268277	0.0453487	1.52487	0.6879	0.145987	0.000152841	0.000752359	0.905875	0.18923	0.706291	0.000208657	0.000304975	0.0298931	0.0115473	0.0242072	2.60554e-05	3.19058e-05	8.70544e-05	0.00922356	0.00446287	0.000262589	0.0319385	0.53365	0.000123855	4.44151e-05	0.671535	1.67521e-05	0.0141261	0.894345	111.525	280.618	111.89	0.0112973	55.3086	31.8098	74.5329	246.327	498.528	0.00522983	27.4271
Ly6C 05	0.000445026	0.00133091	0.778231	0.0655484	1.06618	0.0598419	0.000102795	0.000126695	0.000385416	0.0147323	0.00265599	5.39822	0.822793	0.476777	0.000728379	0.778078	2.40255	0.136946	1.3477	0.000994375	0.00145339	0.0179907	0.135469	1.82813e-06	0.000124169	0.00015205	0.0705321	0.0549191	0.00010116	0.00125139	0.114343	0.446816	0.0428455	0.0944665	0.000981039	0.433082	0.0428813	2129.99	1.1915	1217.5	13.1598	15.7607	0.947594	0.5504	101.717	478.127	1690.08	657.327	84.9587
Ly6C 06	0.000935934	0.00279904	0.791457	0.352106	4.674	0.0237882	0.276516	0.000266453	0.0260771	0.18684	0.889594	17.2739	2.29116	1.31586	0.00153185	1.43622	12.3635	1.12573	17.6476	0.157686	1.07529	0.0796442	0.0458722	0.0563725	0.0904773	0.116252	0.169621	0.394532	0.162451	0.0026318	0.623389	5.13685	0.00124133	0.00044515	1.71361	0.206911	0.00178966	1718.84	67.7413	258.304	27.6763	9.14504	1.99288	11.5755	89.2151	917.574	79.5882	314.313	3.19334
Ly6C 07	8.48785e-05	0.137062	0.0156925	0.00780872	0.573359	0.00195641	0.0545556	2.41642e-05	7.35092e-05	0.0137828	0.0697196	2.6046	0.182023	0.16216	0.00138922	0.101558	0.87454	0.0402848	0.953972	0.0162341	0.0496747	0.00108949	0.000105159	3.48674e-06	2.36824e-05	0.00342216	0.00484138	0.000380482	1.9294e-05	0.000238674	0.0050257	0.106459	0.00301765	0.0004037	0.000187111	1.52264e-05	0.00403641	0.812893	31.4061	113.007	2.50992	0.0102684	0.180732	4.80596	13.62	113.644	112.304	26.6258	10.9531
Ly6C 08	0.00156919	0.00469288	0.224823	0.00167842	3.3485	0.00168764	0.224472	0.0373449	0.001359	0.07988	0.794853	32.4589	0.865504	0.922065	0.00256831	0.42398	5.55323	0.052966	8.86439	0.00350623	0.470689	0.0625098	0.0328594	6.44612e-06	0.018008	0.000536138	0.0347071	0.000703417	0.155057	0.076771	0.304014	2.52881	0.0208123	0.000746341	0.287839	0.000281498	0.00300055	15.0284	4.2013	854.29	46.4022	0.189838	3.34128	1.94075	167.08	992.4	513.003	0.0878809	5.35398
average	0.000668818	0.0601351	0.231942	0.0655999	2.06967	0.0164298	0.170782	0.00486029	0.0168107	0.04621	0.2951	12.2295	0.882551	0.638927	0.0133386	0.536816	4.65444	0.297575	5.56796	0.0358026	0.3713	0.0284242	0.0358216	0.0234256	0.0240513	0.0448842	0.0427214	0.0692994	0.0524925	0.0109255	0.150137	1.38562	0.0245958	0.0121454	0.515789	0.0868851	0.0261542	512.402	27.7518	532.64	124.309	6.74691	14.6293	14.2959	95.4334	690.572	617.017	181.839	20.6889
stdev	0.000598332	0.115408	0.349132	0.117902	1.7823	0.0231374	0.167249	0.0131267	0.0206856	0.0622771	0.366097	12.3041	0.720716	0.549341	0.0345834	0.564079	4.65188	0.378756	6.33361	0.0597294	0.418621	0.0285611	0.0455683	0.0348897	0.0334733	0.08733	0.0564355	0.133731	0.0700544	0.0266391	0.216464	1.71594	0.0288053	0.0332637	0.581839	0.157187	0.0317489	881.543	41.2119	452.495	171.754	10.6543	24.0638	18.1059	101.267	789.295	697.603	228.651	28.1914
ttest pvalue	0.91668	0.22791	0.178993	0.8638	0.594095	0.0117514	0.0260577	0.0939954	0.491772	0.820353	0.420049	0.50862	0.26479	0.160934	0.00558986	0.340918	0.00254464	0.574674	0.0323366	0.00942236	0.00277023	0.623495	0.540399	0.726171	0.279908	0.0679465	0.259236	0.287787	0.229976	0.565425	0.637187	0.233145	0.0567408	0.937668	0.0998013	0.298987	0.750388	0.285838	0.895212	0.0137774	0.00285676	0.41266	0.0214533	0.170897	0.0007827	0.00518939	0.0546226	0.311145	0.000134502
FDR-corrected pvalue	0.940491	0.303757	0.247767	0.897526	0.665032	0.02239	0.0450683	0.143339	0.57385	0.869911	0.506638	0.591003	0.345106	0.225801	0.012265	0.428094	0.00638094	0.650351	0.0544442	0.0185953	0.00682221	0.692306	0.618348	0.787242	0.362823	0.106773	0.338402	0.369245	0.305524	0.644303	0.703721	0.308244	0.0906666	0.953855	0.150266	0.382308	0.810301	0.367888	0.923188	0.0257157	0.00699354	0.500143	0.0381443	0.23766	0.00240047	0.0115398	0.0880149	0.394309	0.000587114
[truncated: 776 more columns]

## Sheet: Lipid classes (pmol_umol lipid)
Cell Type	AC	AC-OH	CE	OxSpecies	Cer(d)	Cer(m)	C1P	BA	COH	DE	DG	dhCer	dimethyl-CE	FFA	GM1	GM3	HexCer	Hex2Cer	Hex3Cer	LPC	LPC(O)	LPC(P)	LPE	LPE(P)	LPI	methyl-CE	methyl-DE	PA	PC	PC(O)	PC(P)	PE	PE(O)	PE(P)	PG	PI	PIP1	PS	S1P	SM	Sph	Sulfatide	TG [NL]	TG(SIM)	TG(O) [NL]	TG(O)	CoQ10
CD9 01	44.8314	1.22947	11617.1	75.6747	4678.77	38.0324	7.86973	13.0119	69758.7	227.97	84585.2	23.7074	44.1301	87925.1	1.97427	16.1488	1718.11	84.3848	19.4906	1930.05	105.596	10.8505	828.663	145.883	422.273	70.3043	36.7441	313.01	82431.7	5532.8	1294.93	14761.5	183.81	20101.9	1525.46	10507.9	51.2315	16069.2	5.94689	13130.6	458.759	0.406137	182138	384262	1222	1477.23	100.052
CD9 02	61.0284	4.86118	4083.57	305.244	3749.85	14.389	8.85128	52.4431	99186.3	70.9009	52148.7	33.9141	14.8571	205005	0.0893628	21.6525	2991.99	56.2365	72.3073	2040.45	120.081	11.8605	1272.63	80.7903	414.629	27.423	6.31018	419.436	122045	7295.57	897.446	21606.3	424.447	22114.2	2158.57	10364.6	82.819	24771.3	3.19156	12620.8	277.355	2.97939	133707	268371	316.466	421.975	243.545
CD9 03	41.5909	1.40922	11173.5	160.135	3856.88	39.293	8.8826	13.37	66005.5	102.459	113661	19.4986	5.11328	103109	3.57252	13.7123	3121.07	97.6233	67.9604	1271.76	114.354	4.98912	858.245	60.5462	236.48	83.2345	46.232	510.85	113571	6633.47	688.939	22749.2	283.817	17229	2354.02	10442.8	70.0616	16522.6	7.01459	12784.4	236.126	0.0745159	154531	334471	1279.27	1439.31	18.3894
CD9 04	52.7768	2.21874	8722.59	92.82	4864.31	24.5965	9.54791	21.5084	85711.7	92.8605	107822	23.5865	30.817	164584	5.45088	26.9715	3375.65	119.875	50.8702	1412.83	108.118	6.27815	1112.59	87.9057	412.516	73.1409	41.6046	520.06	118553	6609.08	922.137	23834.9	314.395	19829.4	2559.79	11082	40.714	20822.3	13.248	14335.7	422.152	0.0947514	130544	269074	785.62	794.078	54.4812
CD9 05	34.1983	1.55919	8820.85	118.303	3711.31	29.1186	8.9003	41.0364	82063	113.761	119754	23.7891	1.34317	138246	2.18931	7.71631	3430.44	88.9598	37.4643	1320.47	151.779	3.54145	1201.81	69.267	311.238	62.6039	20.5648	469.743	113978	7068.63	602.156	22657.5	269.591	16378.6	3689.89	10515	47.3419	17095.5	2.92953	12790.2	230.621	0.0264521	141798	290311	1025.99	1313.11	81.801
CD9 06	61.9134	2.45809	7403.2	101.746	5033.45	21.9023	12.2702	40.2439	119638	110.991	63254.7	28.2364	17.3431	117711	2.66822	13.7319	4677.85	106.077	60.1943	1777.92	149.324	9.15028	1416.92	89.1365	437.129	42.4007	8.14862	450.477	148133	10334.1	1072.39	29674.7	440.564	25437.1	2384.39	13070.6	130.488	25016.2	15.5429	15517.3	435.068	2.74341	134471	269531	664.014	988.13	2.61479
CD9 07	35.0625	2.14187	8361.36	102.548	4744.93	25.03	6.57685	47.5964	106647	51.8944	98830.2	15.8257	4.34739	125674	1.35505	20.0784	4974.92	91.4968	72.0855	1985.49	231.58	8.02787	1582.36	99.8393	425.576	61.4185	19.7922	528.677	143856	12106.6	913.108	26241.8	442.564	24225.6	4397.52	14464.6	47.0421	24031.4	7.48386	15864.2	426.353	4.427	124408	252219	707.106	923.913	63.027
CD9 08	29.3516	0.924351	18187.2	88.9397	4522.82	36.1095	8.24736	21.1341	72067.3	164.772	73937.5	19.8715	59.1787	99383.2	1.0833	15.415	1468.83	79.3703	24.9668	1961.38	122.739	10.5778	978.977	125.235	388.77	111.141	43.2712	337.587	96581.4	6740.13	1444.61	16049.3	316.017	21699	1587.9	12210.5	53.0223	18082.1	5.959	14325.5	433.853	4.14025	170856	363233	928.601	1148.07	105.292
average	45.0942	2.10026	9796.17	130.676	4395.29	28.5589	8.89328	31.293	87634.7	116.951	89249.2	23.5537	22.1412	130204	2.29786	16.9283	3219.86	90.503	50.6674	1712.54	137.947	8.15946	1156.53	94.8254	381.076	66.4583	27.8335	443.73	117394	7790.05	979.465	22196.9	334.4	20876.8	2582.19	11582.3	65.34	20301.3	7.66454	13921.1	365.036	1.86149	146557	303934	866.132	1063.23	83.6503
stdev	12.3943	1.23507	4108.26	74.9508	537.244	8.74678	1.6329	15.7777	19211.6	55.8073	24702.8	5.59427	20.8593	38711.3	1.65017	5.87275	1233.9	18.879	21.1245	323.676	41.6301	2.99293	265.812	28.4412	70.4862	25.2988	16.0984	82.1269	21876	2229.65	284.279	4912.19	93.5438	3149.96	992.75	1523.25	29.7322	3850.57	4.50373	1284.3	98.4299	1.91244	20704.9	49892.8	316.574	356.804	74.0743
Ly6C 01	1.4844	0.176858	185.499	13.3887	51.9514	2.93289	0.0321296	2.41233	1223.15	0.993359	7396.64	0.535403	5.88659	4381.89	0.0211335	0.0878188	100.443	0.419477	0.408513	19.0265	2.81824	0.25055	9.19391	0.263564	1.8628	5.82904	0.694307	6.68784	1827.32	354.806	12.8198	312.242	10.5826	255.697	77.4197	203.482	2.12521	253.956	0.146959	172.673	1.57472	0.11413	308270	673926	402.264	501.98	0.088361
Ly6C 02	59.2807	4.21792	8909.46	215.689	2161.38	28.8361	1.22069	74.0984	74542.6	133.104	33812.4	13.6066	3.08272	173452	0.378236	15.2467	5614.7	18.2572	59.6054	831.609	193.449	3.52413	906.586	20.8925	129.391	55.6206	84.3434	393.453	98713.4	19190.6	529.372	20122.6	626.331	16277.1	4120.6	13544.6	82.4139	17653.8	7.10942	10464.5	57.592	4.02686	166651	328520	858.611	626.519	212.162
Ly6C 03	21.9947	2.87014	1903.06	340.031	970.467	15.56	0.0358235	82.9666	35240.6	150.003	11999.8	18.8449	7.91844	244083	0.196415	13.538	2218.12	12.9929	3.41841	365.88	73.861	2.02144	418.011	9.20144	50.347	86.7227	27.1481	111.824	45431.2	9226.47	220.06	9544.29	257.448	6961.95	2286.99	5588.41	33.1084	7898.08	5.93513	4743.32	38.7319	0.0816055	202468	406299	273.409	337.892	154.843
Ly6C 04	4.4238	2.0883	1668.11	1.19807	196.086	2.34488	0.0902915	173.243	6541.13	4.93287	5890.91	14.5848	0.563261	171933	0.638739	9.56157	303.491	2.71538	60.8558	87.642	12.5458	1.13582	73.6569	2.68573	9.06929	4.51499	8.38521	36.8037	7195.6	2023.19	38.1799	1486.43	43.7551	944.858	723.494	595.869	4.31884	858.121	12.9801	662.043	39.3433	0.440089	273167	524108	142.996	203.498	703.952
Ly6C 05	13.3423	1.46945	6524.62	715.575	592.29	15.7295	0.567275	310.315	23790.3	443.002	10527.8	22.8024	103.466	119549	0.000230324	7.91982	1740.4	26.1493	41.2895	612.319	87.5098	2.70908	635.052	14.8974	36.2252	38.0069	82.1393	169.244	34915.8	6752.54	134.191	10784	182.902	3889.02	9835	3497.41	9.5999	5887.24	0.392305	3165.34	84.2736	0.72645	245891	508373	214.809	163.699	114.616
Ly6C 06	60.0113	10.7036	4116.51	323.788	1793.41	24.509	0.335418	238.994	52990.6	158.546	18282.3	68.7387	247.593	395191	0.253126	6.30636	3931.1	14.8282	168.11	824.396	185.328	2.18903	1012.6	20.8591	240.325	73.5283	0.17786	312.113	65019.5	12943.3	250.349	16965.7	355.835	8922.09	9403.37	7743.15	37.2642	10312.4	12.8817	6727.89	93.2451	2.03967	123153	256831	491.075	371.071	65.2253
Ly6C 07	5.64122	0.348601	515.666	28.5832	161.988	4.1587	0.239673	12.6977	4709.45	5.00586	8760.5	3.46638	6.94631	69487.7	0.0136673	1.46691	404.032	3.09436	8.51278	59.9095	10.3473	0.244352	47.5938	1.36936	6.10807	5.87757	2.28527	24.0214	6443.99	1114.94	37.8946	1216.61	31.6025	991.419	337.261	812.798	7.20559	973.382	1.4152	541.483	7.11304	0.0803299	290581	612100	218.514	305.37	0.269305
Ly6C 08	53.912	3.95329	3383.87	269.329	1852.97	17.8374	3.1119	135.264	57581.6	419.843	20726.9	27.8489	3.69858	202639	0.820931	1.55268	5398.38	16.7698	65.45	648.377	177.9	6.21766	1307.48	28.3279	110.645	57.955	100.194	324.774	92217.1	18936.3	504.786	18752.2	603.675	13928.4	4549.48	11302.8	61.8483	14043.2	25.7492	9116.88	67.3815	1.0017	170589	348431	580.326	919.706	4.97878
average	27.5113	3.22851	3400.85	238.448	972.567	13.9885	0.704149	128.749	32077.4	164.429	14674.7	21.3035	47.3944	172590	0.29031	6.95998	2463.83	11.9033	50.9563	431.145	92.9699	2.28651	551.272	12.3121	72.9967	41.0069	38.1709	172.365	43970.5	8817.77	215.957	9898.02	264.016	6521.32	3916.7	5411.06	29.7356	7235.03	8.32626	4449.26	48.6569	1.06385	222596	457324	397.75	428.717	157.017
stdev	25.8636	3.37024	3036.06	238.359	854.758	10.0418	1.04946	108.004	27575.6	177.936	9299.39	21.2303	87.999	117901	0.305667	5.69079	2260.58	9.02884	54.534	343.291	82.5106	1.95972	494.449	10.5365	82.879	32.6465	43.188	152.664	38523.4	7639.7	204.978	8209.85	247.402	6139.59	3890.96	5091.28	29.7506	6494.37	8.70779	4014.25	33.413	1.36657	66751.8	145988	239.168	248.799	234.435
ttest pvalue	0.104868	0.388997	0.0032587	0.242637	1.5668e-07	0.00791664	1.00522e-08	0.0242466	0.000357273	0.48331	1.38715e-06	0.776156	0.442822	0.350401	0.00445741	0.00392196	0.420302	4.39492e-08	0.989052	2.1901e-06	0.190284	0.00037987	0.00865775	2.14752e-06	1.35148e-06	0.103249	0.536066	0.000573552	0.000349224	0.720381	2.46899e-05	0.0026986	0.464121	3.97578e-05	0.363168	0.00542695	0.0312093	0.000236527	0.851334	1.77914e-05	5.77257e-07	0.353436	0.00819299	0.0138455	0.00486953	0.00102895	0.412845
FDR-corrected pvalue	0.158993	0.494131	0.008061	0.345574	2.45465e-06	0.0154028	4.72453e-07	0.0406996	0.00119026	0.540847	1.0866e-05	0.810651	0.520316	0.474135	0.00997612	0.0092166	0.506518	1.03281e-06	0.989052	1.28668e-05	0.27948	0.00119026	0.0156506	1.28668e-05	1.0866e-05	0.158993	0.585933	0.00168481	0.00119026	0.769498	0.000116043	0.00704635	0.532041	0.000169874	0.474135	0.0110899	0.0505806	0.000926396	0.869842	9.29107e-05	6.78277e-06	0.474135	0.0154028	0.0241013	0.0104031	0.00284473	0.506518

## Sheet: Phospholipid species (%PL)
Cell Type	PA(34:1)	PA(36:1)	PA(36:2)	PA(36:3)	PA(36:4)	PA(40:6)	PC(28:0)	PC(14:0_16:0)	PC(31:0) (a)	PC(31:0) (b)	PC(31:1)	PC(16:0_16:0)	PC(32:1)	PC(32:2)	PC(33:0) (a)	PC(33:0) (b)	PC(33:1)	PC(33:2)	PC(16:0_18:0)	PC(16:0_18:1)	PC(16:0_18:2)	PC(16:1_18:2)	PC(16:0_18:3) (a)	PC(16:0_18:3) (b)	PC(14:0_20:4)	PC(34:5)	PC(15-MHDA_18:1)	PC(17:0_18:1)	PC(15-MHDA_18:2)	PC(17:0_18:2)	PC(17:1_18:2)	PC(15:0_20:3)	PC(15:0_20:4)	PC(35:5)	PC(18:0_18:1)	PC(18:1_18:1)	PC(18:0_18:2)	PC(18:1_18:2)	PC(16:0_20:3) (a)	PC(16:0_20:3) (b)	PC(18:2_18:2)	PC(16:0_20:4)	PC(16:1_20:4)	PC(16:0_20:5)	PC(36:6) (a)	PC(14:0_22:6)	PC(15-MHDA_20:4)	PC(17:0_20:4)	PC(15:0_22:6)
	PA	PA	PA	PA	PA	PA	PC	PC	PC	PC	PC	PC	PC	PC	PC	PC	PC	PC	PC	PC	PC	PC	PC	PC	PC	PC	PC	PC	PC	PC	PC	PC	PC	PC	PC	PC	PC	PC	PC	PC	PC	PC	PC	PC	PC	PC	PC	PC	PC
CD9 01	0.106324	0.0185851	0.0492957	0.0240726	0.00640806	0.000200262	0.00609848	0.572192	0.0202959	0.3079	0.00675007	7.39969	1.24749	0.0952151	0.0497342	0.140244	0.0942975	0.0223322	0.58373	7.16727	12.104	0.0567043	0.0892279	0.0334297	0.0261919	0.00128117	0.0263032	0.0813871	0.0238321	0.0985811	0.0127423	0.00798743	0.00871155	0.000234003	1.40243	1.63432	3.30324	2.08868	0.495513	0.0547539	0.271785	7.67681	0.0393204	0.041476	0.00118658	0.00373191	0.0172346	0.0383225	0.00101337
CD9 02	0.101387	0.0155189	0.0462139	0.0185896	0.0150746	0.000895977	0.00782918	0.528741	0.0369429	0.595091	0.0071455	6.81511	1.04775	0.102211	0.057663	0.14136	0.0797281	0.0158738	0.598425	3.89407	15.7829	0.0533079	0.0760692	0.0215077	0.0337512	0.00125602	0.0212693	0.0684284	0.0201313	0.0777342	0.0071839	0.00818258	0.0103389	0.000319373	0.986012	0.647781	2.96497	1.23895	0.410411	0.0397272	0.139438	13.5184	0.0410335	0.0446178	0.00054162	0.00429381	0.0186945	0.0413905	0.00121304
CD9 03	0.133234	0.0216967	0.068579	0.0356493	0.00806452	0.000159966	0.00530852	0.489292	0.0228913	0.416286	0.00692328	5.45531	1.37006	0.118024	0.0338349	0.098377	0.10908	0.0200096	0.578775	6.33501	18.0232	0.0697015	0.100276	0.0276388	0.027006	0.00153735	0.0266881	0.0967378	0.0282998	0.0961103	0.0102344	0.00975152	0.0066774	0.000781059	1.57867	1.5469	3.15109	2.26026	0.617946	0.0405515	0.213611	9.50026	0.0432532	0.0582906	0.00129112	0.00428663	0.0168972	0.0293261	0.00138383
CD9 04	0.140651	0.0209762	0.055462	0.0206114	0.0152141	0.000665363	0.00664341	0.506292	0.0232674	0.445076	0.0076439	6.8191	1.19039	0.11026	0.0411144	0.0992882	0.103436	0.0154296	0.51364	5.10515	17.5969	0.0621511	0.0902611	0.0256485	0.0289675	0.00133902	0.0240266	0.0909343	0.0264101	0.0953875	0.00861035	0.00672016	0.00633675	0.000523694	1.34864	1.21688	3.14295	1.87632	0.544326	0.0478221	0.207229	9.68387	0.0395027	0.0432398	0.00103265	0.00415431	0.0156593	0.0293616	0.000945573
CD9 05	0.127695	0.0209194	0.0605199	0.0271591	0.00709643	0.000288335	0.00794987	0.43103	0.0228611	0.446065	0.00648413	5.52381	1.28171	0.127928	0.0321	0.094008	0.108577	0.0206283	0.55649	5.59413	18.1649	0.073879	0.0988566	0.0286739	0.031951	0.00130312	0.0289744	0.11402	0.0280069	0.0981373	0.0101232	0.00991324	0.00705026	0.000454472	1.55193	1.5656	2.79979	2.16549	0.622722	0.0356335	0.212731	10.1591	0.0431189	0.0477952	0.00167205	0.00389948	0.017996	0.0291913	0.00127257
CD9 06	0.0928896	0.0176123	0.0354862	0.0180723	0.0111105	0.000697558	0.00899715	0.603071	0.0282095	0.51325	0.00730399	6.78933	1.24647	0.11724	0.0470637	0.115781	0.0959749	0.017716	0.562578	4.20811	17.2602	0.0643658	0.0898485	0.0273885	0.0411633	0.00151069	0.019794	0.076996	0.022628	0.0949599	0.00997639	0.0084985	0.00945619	0.000379538	1.1286	0.844541	3.06942	1.54164	0.508472	0.0453088	0.177749	11.3042	0.0446232	0.0437481	0.00116332	0.00410879	0.0187471	0.034282	0.00163611
CD9 07	0.101657	0.0191941	0.0501912	0.0268436	0.0125279	8.29775e-07	0.0100429	0.603925	0.0291237	0.53378	0.00996136	6.1383	1.25936	0.122295	0.0477966	0.111177	0.0974585	0.0182292	0.610831	4.37315	15.9008	0.0569778	0.0864086	0.0272462	0.0399432	0.00110547	0.0278896	0.10374	0.0230656	0.0788062	0.00825494	0.00884669	0.00968588	0.000731023	1.09586	1.09779	2.35559	1.43633	0.573033	0.0406434	0.143173	12.5621	0.0453169	0.0529558	0.00127726	0.00480976	0.0209401	0.0336904	0.00148143
CD9 08	0.0975507	0.0146612	0.0473389	0.0218072	0.0114298	7.17643e-06	0.00591032	0.559804	0.0188549	0.305696	0.00683885	7.82418	1.3978	0.0974343	0.0531381	0.148533	0.100016	0.0240991	0.575503	6.50527	12.0199	0.0624591	0.0878831	0.0355469	0.0289616	0.00121439	0.0227165	0.0757285	0.0234399	0.0987778	0.0130213	0.00890779	0.00964209	0.000359773	1.27932	1.42139	3.6528	1.77201	0.565042	0.0447067	0.229177	8.51925	0.0440001	0.0562119	0.00116474	0.00405968	0.0174944	0.0406562	0.00119017
average	0.112673	0.0186455	0.0516358	0.0241006	0.0108657	0.000364433	0.00734748	0.536793	0.0253058	0.445393	0.00738139	6.5956	1.25513	0.111326	0.0453056	0.118596	0.0985711	0.0192897	0.572497	5.39777	15.8566	0.0624433	0.0898539	0.028385	0.032242	0.0013184	0.0247077	0.0884965	0.0244767	0.0923118	0.0100183	0.00860099	0.00848737	0.000472867	1.29643	1.2469	3.05498	1.79746	0.542183	0.0436434	0.199362	10.3655	0.0425211	0.0485419	0.00116617	0.00416805	0.0179579	0.0345276	0.00126701
stdev	0.0182845	0.00258941	0.00997762	0.00578665	0.00341611	0.00034194	0.00164143	0.059904	0.00586887	0.102882	0.0011016	0.8409	0.10798	0.0120269	0.00899596	0.0218179	0.00939314	0.00304415	0.0296048	1.20039	2.50231	0.0069024	0.00752137	0.00438272	0.00569162	0.000144918	0.00327745	0.0156124	0.00284349	0.00879007	0.00205715	0.00102119	0.00156539	0.00019518	0.215125	0.361758	0.377695	0.368219	0.0700854	0.00589023	0.0443895	1.98352	0.00229548	0.0064401	0.000314458	0.000320593	0.00156783	0.00509959	0.00023064
Ly6C 01	0.130261	0.0151747	0.0227269	0.023065	0.0103106	7.70653e-05	0.010535	0.418135	0.0360977	0.357481	0.00807635	2.88617	1.27359	0.150503	0.0334046	0.0702868	0.12954	0.0197432	0.35873	5.04149	20.6406	0.0738625	0.121715	0.0259055	0.0291319	0.00147268	0.0355668	0.0872191	0.0343065	0.0877435	0.0100698	0.0174203	0.00709998	0.000528226	0.851401	1.29464	2.16262	2.00345	0.522373	0.0278733	0.225435	10.3278	0.0437627	0.0505343	0.000639221	0.00353368	0.0253263	0.0184344	0.00086911
Ly6C 02	0.111108	0.0192373	0.0480222	0.0197998	0.00620049	0.00135475	0.00806438	0.359154	0.0236752	0.389134	0.00730705	3.16956	1.29664	0.119439	0.0232506	0.0594444	0.0979016	0.0168571	0.386014	4.93306	18.2067	0.0808935	0.0879302	0.0177948	0.0291721	0.00119285	0.0245751	0.0680854	0.0294675	0.0592537	0.00864841	0.00786119	0.00606954	0.000363172	0.750026	1.18998	1.77509	1.86758	0.442308	0.0220543	0.202655	10.1268	0.035829	0.0416807	0.00144925	0.00275318	0.0123755	0.0221608	0.000619986
Ly6C 03	0.0635322	0.0248974	0.0148889	0.0195745	0.00481509	3.72205e-06	0.00970924	0.414954	0.0276843	0.395527	0.00787924	3.32519	1.24097	0.139436	0.0283159	0.0616734	0.111652	0.0211487	0.409657	4.35287	18.4062	0.0769749	0.0891583	0.0228222	0.0303203	0.000534446	0.0283277	0.0925244	0.0274769	0.071972	0.00972857	0.00771426	0.0099643	3.43927e-06	0.709539	1.14064	2.38762	1.78202	0.393688	0.0256936	0.198731	10.1314	0.042614	0.0346296	0.00134434	0.00384315	0.00930569	0.0250813	0.0013121
Ly6C 04	0.128547	0.0252864	0.0588148	0.0101149	0.00966093	0.0313897	0.0122147	0.329003	0.0228494	0.506554	0.0124954	2.80168	1.02574	0.110956	0.0357247	0.0726953	0.129154	0.0215422	0.434056	4.34814	19.3661	0.0551737	0.0714556	0.0212878	0.0278431	0.00052369	0.0678299	0.244864	0.0487983	0.123013	0.00902845	0.00594972	0.00421623	0.00200041	0.72143	2.03907	1.97594	1.38933	0.461189	0.0271965	0.160141	8.90879	0.0397447	0.0487284	0.00204567	0.00122125	0.0409517	0.0258229	0.0017428
Ly6C 05	0.118654	0.0110422	0.0519752	0.0278088	0.00199263	0.0110496	0.00711033	0.282148	0.0222047	0.406226	0.00956249	2.42093	1.05747	0.131141	0.0307984	0.0513142	0.118926	0.0236546	0.316894	4.04868	14.6666	0.0544896	0.068272	0.0153148	0.0209064	0.000554942	0.1584	0.38956	0.0370636	0.173664	0.00911109	0.0174401	0.00856332	0.00161158	0.608959	3.44593	1.43191	1.31797	0.376927	0.0247257	0.155231	8.42448	0.0365141	0.0441005	5.14749e-05	0.00272535	0.01366	0.00662975	0.000911915
Ly6C 06	0.14242	0.0235194	0.0459406	0.0120765	0.0120175	1.71312e-06	0.00709241	0.361791	0.0179712	0.351537	0.00879662	2.7322	1.2261	0.137832	0.0215857	0.0533999	0.121834	0.0144976	0.318402	4.4469	16.7034	0.0642087	0.0974422	0.0206372	0.023533	0.00142173	0.0737986	0.217843	0.0386776	0.104936	0.00584631	0.00871692	0.0082721	0.000480762	0.604653	2.13447	1.52536	1.6531	0.432287	0.0174491	0.179017	9.987	0.0296826	0.0323238	0.000517239	0.00135798	0.0129773	0.0181104	0.000139136
Ly6C 07	0.132704	0.0154667	0.0291892	0.0159662	0.00699896	1.71366e-06	0.00838146	0.398218	0.025484	0.380952	0.00816699	2.91003	1.34634	0.151383	0.0272087	0.0551267	0.122915	0.0295784	0.307224	4.84976	20.0911	0.0836097	0.136681	0.029533	0.034045	0.00117315	0.0279399	0.076635	0.0296909	0.0574357	0.011915	0.016546	0.00974524	0.000515825	0.598199	1.17747	1.57784	1.80404	0.565039	0.0264339	0.244929	10.7511	0.0448318	0.052818	0.00172167	0.0021513	0.0171191	0.0227935	0.00140596
Ly6C 08	0.111685	0.0163506	0.040079	0.012178	0.00463569	0.000418504	0.0087231	0.441005	0.0272077	0.425512	0.0115265	3.28245	1.26032	0.143182	0.0299936	0.0608389	0.110982	0.0191724	0.372889	4.86561	18.8819	0.076181	0.089244	0.0199497	0.0335304	0.00117861	0.0274503	0.0730803	0.0262496	0.0633263	0.0100914	0.00873024	0.00649925	0.000468032	0.605596	1.18825	1.80491	1.85897	0.442436	0.0244594	0.22461	10.6116	0.0415336	0.0345133	0.00106555	0.00179967	0.0172543	0.0192698	0.00116004
average	0.117364	0.0188718	0.0389546	0.017573	0.00707898	0.0055371	0.00897883	0.375551	0.0253968	0.401615	0.00922632	2.94103	1.2159	0.135484	0.0287853	0.0605975	0.117863	0.0207743	0.362983	4.61081	18.3703	0.0706742	0.0952373	0.0216556	0.0285603	0.00100651	0.055486	0.156226	0.0339664	0.092668	0.00930489	0.0112973	0.00755375	0.000746431	0.681225	1.7013	1.83016	1.70956	0.454531	0.0244857	0.198844	9.90863	0.0393141	0.0424161	0.0011043	0.0024232	0.0186212	0.0197879	0.00102013
stdev	0.0242764	0.00523873	0.0152789	0.00611113	0.00336458	0.0111108	0.00176208	0.0527974	0.00531588	0.0488145	0.00186003	0.305632	0.113908	0.0143259	0.00478358	0.00765971	0.0106278	0.00454985	0.0464407	0.356518	1.92326	0.0113134	0.0234292	0.00448282	0.00451905	0.000403858	0.0458469	0.117068	0.00748401	0.0401835	0.00171975	0.00491737	0.00195698	0.000683349	0.0924354	0.812777	0.329801	0.241105	0.0625341	0.00337136	0.0322988	0.81814	0.00505663	0.00794865	0.000667064	0.000963008	0.010212	0.00606109	0.000499531
ttest pvalue	0.669117	0.914313	0.0695059	0.04563	0.0423281	0.209263	0.0760053	5.37609e-05	0.974544	0.295252	0.0300577	1.52022e-08	0.491147	0.0026094	0.000423516	5.385e-06	0.0017778	0.455805	3.74325e-08	0.0972011	0.0408388	0.100818	0.545986	0.00889339	0.173846	0.058928	0.0790787	0.127094	0.00473947	0.980803	0.464158	0.15114	0.309852	0.294646	3.19439e-06	0.170557	7.2199e-06	0.581096	0.0194252	1.4017e-06	0.979082	0.556633	0.124656	0.112451	0.815878	0.00025136	0.858504	0.00011992	0.225087
FDR-corrected pvalue	0.742341	0.946508	0.121635	0.0873466	0.082963	0.290205	0.129519	0.000282245	0.990914	0.392778	0.0631212	4.06313e-07	0.582247	0.0079089	0.00170567	4.79755e-05	0.00590609	0.557704	7.86083e-07	0.156159	0.0823245	0.161089	0.63886	0.0221581	0.245724	0.108175	0.132333	0.193604	0.0130225	0.990914	0.563895	0.22306	0.408505	0.392778	3.02951e-05	0.242961	5.30663e-05	0.669969	0.0426194	1.71709e-05	0.990914	0.646838	0.191879	0.174924	0.869087	0.00107101	0.90143	0.000559625	0.306369
[truncated: 245 more columns]

## Sheet: Phospholipid classes (%PL)
Cell Type	PA	PC	PC(O)	PC(P)	PE	PE(O)	PE(P)	PG	PI	PIP1	PS
CD9 01	0.204885	53.9568	3.62158	0.847617	9.66233	0.120315	13.158	0.998511	6.87811	0.0335343	10.5183
CD9 02	0.19768	57.5195	3.4384	0.422966	10.1831	0.200041	10.4224	1.01733	4.88484	0.0390325	11.6747
CD9 03	0.267383	59.4438	3.47201	0.360596	11.9071	0.148552	9.01783	1.23211	5.46585	0.0366708	8.64809
CD9 04	0.25358	57.8059	3.22257	0.449631	11.6218	0.153298	9.66876	1.24815	5.40355	0.019852	10.1529
CD9 05	0.243678	59.1258	3.66683	0.312366	11.7535	0.13985	8.49634	1.91412	5.45464	0.0245585	8.86824
CD9 06	0.175869	57.8319	4.0345	0.418666	11.5852	0.171998	9.93077	0.930877	5.10284	0.0509431	9.76645
CD9 07	0.210415	57.255	4.81844	0.363419	10.4443	0.176142	9.64183	1.75023	5.75694	0.0187229	9.56456
CD9 08	0.192795	55.1574	3.84927	0.825016	9.16572	0.180476	12.3922	0.906845	6.97336	0.0302809	10.3266
average	0.218286	57.262	3.76545	0.500035	10.7904	0.161334	10.341	1.24977	5.74001	0.0316994	9.93999
stdev	0.0325491	1.8622	0.493735	0.212083	1.06224	0.0255504	1.62182	0.383327	0.77679	0.0107831	0.965644
Ly6C 01	0.201615	55.0872	10.6961	0.386472	9.41301	0.319027	7.70837	2.33393	6.13427	0.0640676	7.65587
Ly6C 02	0.205722	51.6137	10.0341	0.27679	10.5214	0.327486	8.5107	2.15451	7.08198	0.0430913	9.23056
Ly6C 03	0.127712	51.8859	10.5373	0.251325	10.9003	0.294026	7.95108	2.61192	6.3824	0.0378123	9.02021
Ly6C 04	0.263814	51.5791	14.5025	0.273679	10.6549	0.313643	6.77288	5.18611	4.27127	0.0309581	6.15113
Ly6C 05	0.222522	45.9074	8.87827	0.176435	14.1789	0.240481	5.11331	12.9311	4.59841	0.012622	7.74057
Ly6C 06	0.235975	49.1585	9.78589	0.189278	12.827	0.269031	6.74561	7.10948	5.85426	0.0281739	7.79679
Ly6C 07	0.200327	53.7397	9.29802	0.316023	10.1459	0.263549	8.26795	2.81259	6.77834	0.0600911	8.11752
Ly6C 08	0.185347	52.6279	10.8069	0.288079	10.7018	0.344515	7.9489	2.59637	6.45044	0.0352966	8.0144
average	0.205379	51.4499	10.5674	0.26976	11.1679	0.29647	7.37735	4.717	5.94392	0.0390141	7.96588
stdev	0.0398532	2.83006	1.72872	0.0672829	1.55439	0.0359592	1.11698	3.74578	1.0066	0.0168301	0.941515
ttest pvalue	0.489708	0.000256072	4.0106e-08	0.0110311	0.579574	5.34348e-07	0.000797693	0.0207947	0.65707	0.318186	0.00100072
FDR-corrected pvalue	0.598532	0.000938931	4.41166e-07	0.0202237	0.637531	2.93891e-06	0.00219366	0.0326774	0.65707	0.437505	0.00220159

## Sheet: Sphingolipid species (%SL)
Cell Type	Cer(d16:1/16:0)	Cer(d16:1/18:0)	Cer(d16:1/20:0)	Cer(d16:1/22:0)	Cer(d16:1/23:0)	Cer(d16:1/24:0)	Cer(d16:1/24:1)	Cer(d17:1/16:0)	Cer(d17:1/18:0)	Cer(d17:1/20:0)	Cer(d17:1/22:0)	Cer(d17:1/23:0)	Cer(d17:1/24:0)	Cer(d17:1/24:1)	Cer(d18:1/14:0)	Cer(d18:1/16:0)	Cer(d18:1/18:0)	Cer(d18:1/19:0)	Cer(d18:1/20:0)	Cer(d18:1/21:0)	Cer(d18:1/22:0)	Cer(d18:1/23:0)	Cer(d18:1/24:0)	Cer(d18:1/24:1)	Cer(d18:1/26:0)	Cer(d18:2/14:0)	Cer(d18:2/16:0)	Cer(d18:2/18:0)	Cer(d18:2/20:0)	Cer(d18:2/21:0)	Cer(d18:2/22:0)	Cer(d18:2/23:0)	Cer(d18:2/24:0)	Cer(d18:2/24:1)	Cer(d18:2/26:0)	Cer(d19:1/16:0)	Cer(d19:1/18:0)	Cer(d19:1/20:0)	Cer(d19:1/22:0)	Cer(d19:1/23:0)	Cer(d19:1/24:0)	Cer(d19:1/24:1)	Cer(d19:1/26:0)	Cer(d20:1/22:0)	Cer(d20:1/23:0)	Cer(d20:1/24:0)	Cer(d20:1/24:1)	Cer(d20:1/26:0)	Cer(m18:0/20:0)
	Cer(d)	Cer(d)	Cer(d)	Cer(d)	Cer(d)	Cer(d)	Cer(d)	Cer(d)	Cer(d)	Cer(d)	Cer(d)	Cer(d)	Cer(d)	Cer(d)	Cer(d)	Cer(d)	Cer(d)	Cer(d)	Cer(d)	Cer(d)	Cer(d)	Cer(d)	Cer(d)	Cer(d)	Cer(d)	Cer(d)	Cer(d)	Cer(d)	Cer(d)	Cer(d)	Cer(d)	Cer(d)	Cer(d)	Cer(d)	Cer(d)	Cer(d)	Cer(d)	Cer(d)	Cer(d)	Cer(d)	Cer(d)	Cer(d)	Cer(d)	Cer(d)	Cer(d)	Cer(d)	Cer(d)	Cer(d)	Cer(m)
CD9 01	0.0500748	0.00994458	0.00411979	0.0130783	0.00846759	0.0333379	0.0163587	0.155148	0.01229	0.00495029	0.035195	0.028374	0.03032	0.0850732	0.0288205	8.58564	0.608907	0.0268655	0.515666	0.0735447	2.53515	0.865878	1.19608	3.93961	0.0146278	0.00360377	1.07882	0.175464	0.0943857	0.0145349	0.714556	0.401292	0.717386	1.03123	0.00354489	0.00271566	0.000594123	0.00399535	0.00809216	0.00179926	0.0076779	0.00891164	0.00313878	0.00490343	0.00248419	0.0121613	0.00312855	0.0084336	0.017109
CD9 02	0.0199575	0.00401976	0.00804862	0.024068	0.0221171	0.0661542	0.0275482	0.0982365	0.019978	0.00479872	0.0557439	0.0379666	0.0809926	0.143448	0.0148137	3.88294	0.641508	0.0273679	0.437227	0.0440284	2.56031	0.963513	1.12558	4.30231	0.00943432	0.00249462	0.616286	0.23308	0.0935876	0.0163767	0.624848	0.512599	0.865568	1.20627	0.0029936	0.000249202	0.000207628	0.00062464	0.00293406	0.00523577	0.0079733	0.00162206	0.0136014	0.00202937	0.00640039	0.0407227	0.0019705	0.00773029	0.00144362
CD9 03	0.0307846	0.00455499	0.00496782	0.0130491	0.0169024	0.0283337	0.00617968	0.130969	0.0101522	0.00316844	0.0348899	0.00496604	0.0133494	0.0648103	0.0231829	6.39213	0.646151	0.0256499	0.562544	0.0673786	2.58879	0.614771	0.91182	2.91066	0.000468484	0.00376759	1.01902	0.227769	0.114153	0.0127898	0.708384	0.322733	0.626493	0.851157	0.00234453	0.000958958	0.00037278	0.00796174	0.00779704	0.00578768	4.19393e-05	0.00437798	0.00384314	5.58863e-05	0.000315827	0.00253538	0.00689592	0.000413903	0.0299083
CD9 04	0.0275664	0.00273395	0.00139401	0.0138183	0.00583692	0.00700056	0.00754008	0.0943438	0.0104894	0.00267925	0.0325443	0.0181482	0.0253528	0.0669465	0.028619	6.35727	0.652557	0.0243332	0.478788	0.0824848	2.53207	0.796975	1.1724	4.84013	0.000490263	0.00559221	0.768198	0.183417	0.0780195	0.0122683	0.561864	0.367057	0.654823	0.958828	0.00238518	0.00100483	0.000125341	0.00181269	0.00870069	0.0012156	0.00248477	0.000661111	6.31619e-05	0.000873664	1.53541e-05	0.00606572	0.00350819	0.000433145	0.0044249
CD9 05	0.0376867	0.00754221	0.00216685	0.00124037	0.00427192	0.0291676	0.0114843	0.0981312	0.0101634	0.00289038	0.0276157	0.01694	0.0269583	0.0287712	0.0159483	5.73527	0.629013	0.0295079	0.518095	0.0590765	2.52121	0.560093	0.883667	3.40389	0.000564487	0.00406585	0.934326	0.222139	0.123079	0.0141582	0.614495	0.245507	0.583108	0.761222	0.00235443	0.00109023	0.000864612	0.00579048	3.35658e-05	0.00251268	0.0068236	0.00706283	7.27245e-05	0.0119523	0.000176787	0.00823291	0.00688566	0.00787293	0.0185999
CD9 06	0.0416301	0.00808267	0.00365332	0.00550379	0.0126666	0.0689964	0.00886686	0.0900967	0.0130359	0.00478096	0.0363887	0.0310036	0.0439405	0.102018	0.0143175	5.13366	0.616118	0.0364117	0.439067	0.101492	2.69952	0.752588	1.16443	4.29248	0.00805065	0.00246902	0.61843	0.189844	0.0882339	0.0205015	0.677179	0.431474	0.622694	0.921905	0.0082149	0.000931539	0.00119821	0.0036619	0.0117574	0.000106172	0.00840363	0.00895882	0.0057384	0.0103297	0.00297839	0.0245737	0.00593594	0.0195963	0.0116081
CD9 07	0.016837	0.00223748	0.007238	0.015154	0.00470279	0.0300194	0.0165811	0.0585104	0.00990983	0.00736319	0.037296	0.0273389	0.0206203	0.074859	0.0161319	4.54395	0.71067	0.0353537	0.610097	0.0735804	2.48904	0.724914	1.1441	3.74377	0.000537041	0.00436959	0.577244	0.223272	0.148444	0.0167759	0.663185	0.375789	0.751272	0.825094	0.00462618	0.00230465	0.000561552	0.00744954	0.00570129	0.000109561	0.00572133	0.00135941	0.00360833	0.00570525	0.00174242	0.0121024	0.00517869	0.010194	0.00185136
CD9 08	0.0274009	0.0115761	0.0037627	0.0134888	0.00686606	0.0251593	0.0192257	0.153963	0.014437	0.00509147	0.043762	0.0278992	0.0259797	0.0936893	0.026822	7.3707	0.637171	0.0263742	0.554927	0.0623773	2.36559	0.679664	1.12775	3.63639	0.0112368	0.00512213	1.12081	0.242656	0.129327	0.0124857	0.787502	0.411312	0.791091	1.06293	0.00408731	0.00295334	0.00170815	0.00306453	0.00550214	0.00082772	0.00381093	0.010238	0.000562929	0.00479586	0.00405385	0.00825133	0.0046538	0.0035846	0.020008
average	0.0314922	0.00633646	0.00441889	0.0124251	0.0102289	0.0360211	0.0142231	0.109925	0.012557	0.00446534	0.0379295	0.0240795	0.0334392	0.0824519	0.021082	6.00019	0.642762	0.028983	0.514551	0.0704953	2.53646	0.744799	1.09073	3.88365	0.00567624	0.0039356	0.841641	0.212205	0.108654	0.0149864	0.669002	0.38347	0.701555	0.952329	0.00381888	0.00152605	0.000704049	0.00429511	0.00631479	0.00219931	0.00536718	0.00539898	0.00382861	0.00508069	0.0022709	0.0143307	0.00476965	0.00728235	0.0131192
stdev	0.0111287	0.00344954	0.00229133	0.00676012	0.00645349	0.0210606	0.00715399	0.0337691	0.00341638	0.00153939	0.0085041	0.0102534	0.0210859	0.0332252	0.00643605	1.52449	0.0311604	0.00451465	0.0609828	0.0170288	0.0938022	0.131443	0.121607	0.599762	0.00582321	0.00111632	0.223655	0.025369	0.0240089	0.0028007	0.0698652	0.0784881	0.0968845	0.144843	0.00197045	0.000987459	0.000534743	0.00259864	0.00363692	0.00220233	0.00299252	0.00387794	0.00445019	0.00426837	0.00221527	0.012494	0.00179917	0.00620768	0.0101168
Ly6C 01	0.0379939	0.0143673	0.0261223	0.000255548	0.0280879	0.00196503	0.0640534	0.0409641	0.0303946	0.0119542	0.0205878	0.000269619	0.10064	0.15087	0.000612535	4.00936	0.679414	0.045107	0.47394	0.0039734	1.43914	0.415948	1.02115	3.14233	0.042122	0.00120797	0.488329	0.189535	0.106016	0.0314001	0.481697	0.39987	0.928645	0.893583	0.00742288	0.0144977	0.00540609	0.0213541	8.18294e-05	0.00412959	0.0302453	0.00352623	0.0506499	0.0372526	0.00165014	0.148664	0.00231251	0.0300072	0.086751
Ly6C 02	0.0386869	0.00405301	0.00301125	0.0127232	0.00829577	0.0532467	0.0144871	0.0312279	0.0157781	0.000261239	0.0191217	0.000147487	0.0862889	0.0516659	0.00779776	3.84238	0.408201	0.0192623	0.196072	0.0167432	1.42723	0.239309	1.02458	2.61355	0.000752782	0.00600251	0.376122	0.104718	0.0280802	0.0134132	0.240542	0.0665766	0.254541	0.324109	0.00126532	0.00102864	0.000554294	0.000396196	0.0265075	0.0038796	0.0317481	0.00201049	0.0594061	0.000898008	2.35757e-05	0.0395696	0.000126499	0.00066508	0.0118086
Ly6C 03	0.0181194	0.00224186	0.000643848	0.00508994	0.0827012	0.314143	5.99697e-05	0.0450199	0.0209937	0.019511	0.0535308	0.0053702	0.0798642	0.0405114	0.0122003	3.39188	0.324928	0.00663768	0.311347	0.0271561	1.55971	0.153918	1.19125	3.13278	0.00274098	0.000101217	0.136409	0.0837978	0.027899	0.0074472	0.244112	0.0325792	0.270349	0.186203	0.0141614	0.00805636	0.000152873	0.0106438	0.02009	0.0176131	0.0951548	0.000369616	0.000353128	0.000326977	0.00142887	0.061822	0.0114104	0.0358076	0.00539398
Ly6C 04	0.000466936	9.58149e-05	0.0262529	0.000217538	6.77694e-05	0.926213	2.56304e-05	0.190358	0.104725	0.000406535	0.175407	0.432777	0.428943	0.0689946	0.000521428	2.68383	0.606453	0.0568669	0.208693	0.0905142	1.55875	0.784783	1.29884	3.38539	0.00117146	0.0187696	3.2378e-05	0.137803	0.0372679	0.0113407	0.228845	0.0681978	0.342344	0.209188	0.000196907	0.0282185	0.0155919	0.0580783	0.155643	0.0402594	0.0750463	0.0185892	0.133353	0.128168	0.0748679	0.114854	0.0952393	0.00103498	0.00898607
Ly6C 05	0.000509717	0.000104594	0.0157114	0.000237469	0.151262	0.887679	2.79787e-05	0.0768821	0.0646028	0.0363295	0.141387	0.000250545	0.215451	0.0930373	0.0503748	3.46518	0.502102	0.0594983	0.426929	0.0214182	0.00941963	0.158359	0.567889	1.75745	0.0012788	0.00605102	0.118492	0.0309536	0.0174366	0.0812138	0.0414858	0.225549	0.280014	0.216533	0.0197059	0.00750658	0.0013088	0.0313583	7.60404e-05	0.0549126	0.000114479	0.00197326	0.109493	0.0224512	0.000903176	0.109852	0.016107	0.298065	0.0777089
Ly6C 06	0.0062579	0.0165608	0.0349058	0.110586	0.0348742	0.437021	0.0166564	0.101212	0.0673964	0.0321038	0.105606	0.00023376	0.229926	0.0528072	0.0170696	3.74552	0.514148	0.0574459	0.560897	0.117911	1.30345	0.259115	1.47721	3.23599	0.00119312	4.40591e-05	0.236395	0.0619651	0.0341394	0.000140836	0.138364	0.0875922	0.17559	0.233893	0.0519936	0.0373229	6.65443e-06	0.0293011	0.000709462	0.000243407	0.0083917	0.0279602	0.0479578	0.0101914	0.0146245	0.142271	0.0871388	0.00105412	0.0127939
Ly6C 07	0.0177554	0.0313864	0.0199201	0.0886856	0.0241541	0.242777	0.0968165	0.0631844	0.0378828	0.0124496	0.119991	0.00990745	0.137139	0.088917	0.0535448	4.01096	0.534094	0.0241115	0.234049	0.0338015	1.41329	0.278043	1.33506	3.06179	0.167589	0.000451327	0.339956	0.0971131	0.0377287	0.0232763	0.252807	0.142528	0.477284	0.448795	0.0328615	0.0048219	0.00283134	0.00479654	0.00656765	0.00506605	0.0519768	0.0183589	0.0599683	0.0439108	0.00198313	0.0544807	0.00020538	0.00107981	0.0688688
Ly6C 08	0.0272209	0.000126623	0.00921367	0.000287484	8.95595e-05	0.115526	0.013489	0.0326425	0.00858244	0.00597823	0.0443357	0.0343307	0.0369235	0.0329877	0.000689084	3.74537	0.368113	0.0189457	0.219082	0.000446997	1.10972	0.232024	0.829065	3.33152	0.00154813	0.00185881	0.180972	0.0736874	0.0289113	0.00775915	0.141065	0.00468255	0.148143	0.214799	0.00730543	0.00353412	8.63441e-06	8.14796e-05	0.03754	0.00369688	0.000138591	0.0230687	0.0157463	0.00018468	0.00609844	0.000837831	0.0275486	0.0194122	0.000207488
average	0.0183764	0.00861705	0.0169727	0.0272603	0.0411916	0.372321	0.025702	0.0726863	0.0437945	0.0148743	0.0849959	0.0604108	0.164397	0.0724739	0.0178513	3.61181	0.492182	0.0359844	0.328876	0.0389955	1.22759	0.315188	1.09313	2.9576	0.0272996	0.00431082	0.234588	0.0974466	0.0396849	0.0219989	0.221115	0.128447	0.359614	0.340888	0.0168641	0.0131233	0.00323257	0.0195012	0.0309019	0.0162251	0.036602	0.0119821	0.0596159	0.030423	0.0126975	0.0840438	0.0300111	0.0483907	0.0340648
stdev	0.0154127	0.0112963	0.0120917	0.045257	0.0518281	0.358899	0.0355785	0.0532679	0.0326491	0.0136019	0.058718	0.150905	0.126032	0.0382694	0.0219006	0.437077	0.120042	0.0210609	0.14037	0.0423684	0.513066	0.206492	0.296041	0.539144	0.058448	0.00634044	0.158804	0.0486868	0.0275806	0.0258458	0.128394	0.129247	0.251246	0.239488	0.0177563	0.0129821	0.00532911	0.0198748	0.0522965	0.0203957	0.0351801	0.0111387	0.0440421	0.0430074	0.0255678	0.0527128	0.0389365	0.101891	0.0367171
ttest	0.0713111	0.593574	0.0119883	0.374678	0.115763	0.0191866	0.3861	0.117118	0.0175481	0.0494489	0.0415394	0.507965	0.0116726	0.586409	0.694971	0.000793193	0.00402966	0.373464	0.00405124	0.0713427	5.35479e-06	0.000207886	0.983354	0.00583774	0.31541	0.871421	2.0927e-05	3.78624e-05	0.000105323	0.458157	5.32993e-07	0.000298843	0.0029469	2.39752e-05	0.0579246	0.0245272	0.203083	0.0499104	0.205882	0.073613	0.0253589	0.136729	0.00310966	0.119441	0.269756	0.00267858	0.0883643	0.273806	0.142128
FDR pvalue	0.140924	0.633145	0.0391455	0.448702	0.203539	0.053363	0.450919	0.203683	0.0510492	0.115734	0.102496	0.556674	0.0389086	0.629701	0.726767	0.0040939	0.0154333	0.448702	0.0154333	0.140924	5.71177e-05	0.00144616	0.983354	0.0207564	0.394378	0.878116	0.000186018	0.000302899	0.000765984	0.519895	1.06599e-05	0.00191259	0.012408	0.000201896	0.125242	0.0643338	0.300863	0.115734	0.302211	0.143123	0.0654423	0.23028	0.0127576	0.205489	0.362698	0.0119048	0.164399	0.363286	0.234439
[truncated: 111 more columns]

## Sheet: Sphingolipid classes (%SL)
Cell Type	Cer(d)	Cer(m)	C1P	dhCer	GM1	GM3	HexCer	Hex2Cer	Hex3Cer	S1P	SM	Sph	Sulfatide
CD9 01	23.1804	0.188427	0.0389896	0.117455	0.00978125	0.0800073	8.51216	0.418074	0.0965637	0.0294631	65.0538	2.27286	0.00201216
CD9 02	18.8875	0.0724755	0.0445828	0.170821	0.000450109	0.109061	15.0703	0.283256	0.364203	0.0160755	63.5693	1.397	0.0150068
CD9 03	19.0406	0.193981	0.0438515	0.0962605	0.0176368	0.0676948	15.4081	0.481946	0.335506	0.0346296	63.1138	1.16571	0.00036787
CD9 04	20.9019	0.105691	0.0410273	0.101351	0.0234224	0.115896	14.5052	0.515102	0.218589	0.0569265	61.6005	1.81398	0.000407146
CD9 05	18.2252	0.142993	0.0437068	0.116821	0.0107511	0.0378926	16.8459	0.436856	0.183976	0.0143861	62.8089	1.13252	0.000129899
CD9 06	19.4139	0.0844768	0.0473258	0.108907	0.0102912	0.0529637	18.0424	0.409138	0.232168	0.0599485	59.8499	1.67805	0.0105813
CD9 07	18.0726	0.0953349	0.0250501	0.0602773	0.00516114	0.0764751	18.9486	0.348495	0.274561	0.0285047	60.4241	1.6239	0.0168617
CD9 08	21.5926	0.172392	0.0393741	0.0948697	0.00517184	0.0735935	7.01242	0.378926	0.119195	0.0284492	68.3919	2.07128	0.0197662
average	19.9143	0.131971	0.0404885	0.108345	0.0103332	0.076698	14.2931	0.408974	0.228095	0.0335479	63.1015	1.64441	0.00814162
stdev	1.80366	0.048721	0.00683794	0.0310426	0.00733111	0.0260624	4.31885	0.0734982	0.095195	0.0168408	2.72814	0.407059	0.00833464
Ly6C 01	15.6791	0.885159	0.00969684	0.161587	0.00637817	0.026504	30.3142	0.1266	0.123291	0.0443527	52.1135	0.475258	0.0344448
Ly6C 02	11.7171	0.156323	0.00661746	0.073763	0.00205046	0.082654	30.4379	0.0989742	0.323127	0.0385409	56.729	0.312212	0.0218301
Ly6C 03	12.0686	0.193502	0.000445497	0.234354	0.00244259	0.168357	27.5843	0.161578	0.042511	0.0738086	58.9874	0.481666	0.00101484
Ly6C 04	15.0237	0.17966	0.00691796	1.11746	0.048939	0.732589	23.2529	0.208047	4.66266	0.994511	50.7245	3.01441	0.0337188
Ly6C 05	10.3949	0.276058	0.0099559	0.400191	4.04227e-06	0.138996	30.5447	0.458931	0.724647	0.0068851	55.5529	1.47904	0.0127495
Ly6C 06	13.9634	0.190826	0.00261155	0.535196	0.00197083	0.0491011	30.6073	0.115452	1.3089	0.100296	52.3831	0.726002	0.0158808
Ly6C 07	14.2461	0.365741	0.0210782	0.304854	0.00120199	0.129009	35.5329	0.272136	0.748663	0.124461	47.6212	0.625562	0.00706468
Ly6C 08	11.1653	0.107482	0.0187512	0.167807	0.00494664	0.00935587	32.5287	0.101049	0.394378	0.155156	54.935	0.406016	0.00603587
average	13.0323	0.294344	0.00950932	0.374402	0.00849171	0.167071	30.1004	0.192846	1.04102	0.192251	53.6308	0.94002	0.0165924
stdev	1.94244	0.251424	0.00721403	0.334123	0.0164699	0.23535	3.57055	0.123006	1.51876	0.32775	3.62746	0.913683	0.0125334
ttest	3.65643e-06	0.0945532	4.34828e-07	0.0416328	0.776876	0.298613	1.41282e-06	0.000783254	0.153034	0.192936	3.85626e-05	0.0662694	0.134602
FDR pvalue	1.58445e-05	0.153649	5.65277e-06	0.0902043	0.776876	0.323497	9.18334e-06	0.00203646	0.198945	0.228016	0.000125329	0.123072	0.194426

## Sheet: TG-NL (pmol_umol total TG-NL)
Cell Type	TG(48:0) [NL-16:0]	TG(48:0) [NL-18:0]	TG(48:1) [NL-16:1]	TG(48:1) [NL-18:1]	TG(48:2) [NL-14:0]	TG(48:2) [NL-14:1]	TG(48:2) [NL-16:1]	TG(48:2) [NL-18:2]	TG(48:3) [NL-14:0]	TG(48:3) [NL-16:1]	TG(48:3) [NL-18:3]	TG(49:1) [NL-16:1]	TG(49:1) [NL-17:1]	TG(50:0) [NL-18:0]	TG(50:1) [NL-14:0]	TG(50:1) [NL-16:0]	TG(50:1) [NL-18:1]	TG(50:2) [NL-14:0]	TG(50:2) [NL-16:1]	TG(50:2) [NL-18:1]	TG(50:2) [NL-18:2]	TG(50:3) [NL-14:0]	TG(50:3) [NL-14:1]	TG(50:3) [NL-16:1]	TG(50:3) [NL-18:2]	TG(50:3) [NL-18:3]	TG(50:4) [NL-14:0]	TG(50:4) [NL-18:3]	TG(50:4) [NL-20:4]	TG(51:0) [NL-16:0]	TG(51:1) [NL-17:0]	TG(51:2) [NL-15:0]	TG(51:2) [NL-17:0]	TG(51:2) [NL-17:1]	TG(52:1) [NL-18:0]	TG(52:1) [NL-18:1]	TG(52:2) [NL-16:0]	TG(52:2) [NL-18:2]	TG(52:3) [NL-16:1]	TG(52:3) [NL-18:2]	TG(52:4) [NL-16:1]	TG(52:4) [NL-18:2]	TG(52:4) [NL-18:3]	TG(52:5) [NL-18:3]	TG(52:5) [NL-20:4]	TG(52:5) [NL-20:5]	TG(53:2) [NL-17:1]	TG(53:2) [NL-18:1]	TG(54:0) [NL-18:0]
CD9 01	1.85011	0.0498662	0.400294	0.528291	0.33564	0.032431	0.419097	0.179419	0.0535107	0.103148	0.00817706	0.0201604	0.0438694	0.551872	0.0961823	11.3715	4.86696	0.527885	2.75502	3.47746	1.76216	0.365946	0.0346559	1.57742	1.03366	0.0765016	0.049572	0.0526774	0.0127327	0.0183431	0.209346	0.0716503	0.115303	0.242993	3.30954	2.18474	10.2251	0.73981	2.10059	5.93264	1.24324	2.583	0.39488	0.107853	0.0460272	0.00575497	0.0549744	0.64774	0.0507157
CD9 02	2.25523	0.0616874	0.602288	0.647006	0.471015	0.0457112	0.732256	0.1907	0.0763156	0.235488	0.0126336	0.0414871	0.0393203	0.372245	0.127902	12.2066	5.26848	0.702911	3.54645	4.63898	1.72038	0.357629	0.0482647	1.84126	0.996667	0.0912376	0.0634484	0.0774767	0.0104084	0.012208	0.158928	0.0650498	0.0922807	0.198988	1.74872	1.13556	12.8236	0.625564	2.89769	5.57139	1.12288	2.1033	0.409103	0.152696	0.0447789	0.00176972	0.0368571	0.364804	0.0588916
CD9 03	2.60216	0.0688304	0.379529	0.50456	0.26758	0.0253124	0.30791	0.126323	0.0443444	0.0682191	0.00575391	0.00573198	0.0340101	0.570149	0.117729	11.6486	5.4138	0.411966	2.42139	3.11173	1.76517	0.235056	0.0314506	1.10954	0.745343	0.0600094	0.0416499	0.05112	0.00737699	0.0133688	0.155615	0.0466412	0.104304	0.195638	2.48905	1.81081	11.0851	1.01616	2.092	6.19876	0.860229	1.88757	0.282042	0.102333	0.096502	0.0158591	0.0397908	0.456446	0.0370173
CD9 04	2.25281	0.0422449	0.438981	0.494456	0.290076	0.040036	0.409479	0.131249	0.0537259	0.105765	0.00813242	0.00377499	0.0393749	0.442691	0.115995	12.4914	5.48326	0.530858	2.72142	3.46199	1.70799	0.292953	0.0389997	1.31993	0.803895	0.0731291	0.0400152	0.0413306	0.0105995	0.016546	0.160337	0.0529465	0.0878871	0.157156	2.25388	1.63411	11.1106	0.81156	2.31136	5.57807	0.844413	1.81161	0.279033	0.105339	0.0749994	0.00955469	0.0460335	0.435992	0.0338316
CD9 05	6.19415	0.0640901	0.378441	0.429277	0.246056	0.0303317	0.271675	0.111718	0.0239965	0.0451292	0.00707856	0.0142605	0.0534508	0.935274	0.133148	12.8249	6.02991	0.360501	2.11477	2.68949	1.78745	0.186713	0.0192901	0.844262	0.536399	0.0610623	0.0363809	0.0281023	0.0184975	0.0278475	0.160963	0.0477949	0.107554	0.162871	2.90897	2.09468	10.417	1.02949	1.71476	5.51983	0.696581	1.48889	0.242935	0.0985009	0.108822	0.0158233	0.0500495	0.464427	0.0580328
CD9 06	3.45539	0.0739093	0.527249	0.570714	0.359022	0.0445212	0.374881	0.165919	0.0463877	0.086358	0.00216266	0.0315391	0.040536	0.512102	0.131446	12.9617	5.4556	0.502943	2.7526	3.58164	1.85429	0.313116	0.0380872	1.36221	0.831147	0.070382	0.0435592	0.0475836	0.0179757	0.0265343	0.192012	0.0448877	0.129095	0.182368	2.11824	1.50777	12.0664	0.806727	2.0443	5.44972	0.939068	1.92373	0.289884	0.0926618	0.0523746	0.0114238	0.0476683	0.499497	0.0611603
CD9 07	2.90791	0.0557075	0.476572	0.592165	0.357211	0.0421965	0.430874	0.149558	0.0520151	0.116772	0.00278985	0.0265014	0.0461635	0.601018	0.139572	13.2725	5.94558	0.481952	2.93533	3.73499	1.7846	0.29835	0.0237354	1.45715	0.83138	0.0614329	0.0295087	0.046471	0.0163308	0.0206689	0.174353	0.0339439	0.114076	0.215157	2.16482	1.55872	11.4674	0.810776	2.18662	5.34935	0.908659	1.96087	0.339951	0.0932308	0.0634998	0.00640826	0.0545597	0.538744	0.0380864
CD9 08	1.69777	0.0391221	0.452248	0.50523	0.362892	0.0398165	0.436203	0.192727	0.0397191	0.0979415	0.00960236	0.0219445	0.0476449	0.451941	0.096123	11.2249	4.63833	0.527813	2.92565	3.58874	1.88688	0.375021	0.0402844	1.74795	1.09873	0.0881916	0.0467268	0.0517105	0.00860665	0.0162776	0.221314	0.0717747	0.131906	0.259344	2.9786	2.06255	10.5399	0.741075	2.33803	6.19011	1.3219	2.84845	0.386804	0.110067	0.0382713	0.0076049	0.0553062	0.678323	0.0311758
average	2.90194	0.0569322	0.45695	0.533962	0.336186	0.0375446	0.422797	0.155952	0.0487519	0.107352	0.0070413	0.020675	0.0430462	0.554661	0.119762	12.2503	5.38774	0.505854	2.77158	3.53563	1.78361	0.303098	0.034346	1.40746	0.859652	0.0727433	0.0438576	0.049559	0.012816	0.0189743	0.179108	0.0543361	0.110301	0.201814	2.49648	1.74861	11.2169	0.822645	2.21067	5.72374	0.992121	2.07593	0.328079	0.107835	0.0656594	0.00927484	0.0481549	0.510747	0.0461139
stdev	1.44572	0.012467	0.0776096	0.0673572	0.0705207	0.00733074	0.138633	0.0309274	0.0148191	0.0566445	0.00346096	0.012745	0.00603694	0.171314	0.0165077	0.767827	0.475849	0.100674	0.415444	0.556327	0.0611691	0.0660059	0.00935331	0.327573	0.180669	0.0121129	0.0100442	0.013824	0.0042974	0.00572626	0.0254266	0.0137722	0.0157203	0.0360925	0.525736	0.357652	0.884494	0.137894	0.337797	0.335525	0.215555	0.437693	0.0630759	0.0192153	0.0257855	0.00493751	0.00701624	0.106731	0.0123872
Ly6C 01	0.556805	0.0176829	0.493262	0.607299	0.865059	0.0700312	1.13076	0.438837	0.128688	0.288148	0.0247838	0.0127708	0.0479706	0.205276	0.0710395	9.83296	3.71152	0.54017	3.04116	3.7367	1.54323	0.770659	0.0703085	3.58985	2.30657	0.154874	0.130981	0.147829	0.00461156	0.0133518	0.261408	0.0937262	0.170388	0.349555	3.58456	2.53377	8.06925	0.570242	1.96552	5.76384	2.34804	4.90551	0.695916	0.341653	0.0270545	0.00248005	0.072384	0.971981	0.0160579
Ly6C 02	1.8871	0.0922749	0.739482	0.804706	0.543904	0.0947929	1.29159	0.176797	0.0809976	0.365756	0.0210627	0.0272093	0.0955503	0.321216	0.0980362	11.8688	5.60896	0.755505	4.02356	4.96144	1.51711	0.333936	0.0643148	2.53516	1.0602	0.106747	0.0420614	0.078288	0.0177821	0.0081621	0.11804	0.0620312	0.116674	0.168705	1.80489	1.31682	10.1327	0.492344	3.21476	4.89908	1.10196	1.8556	0.394992	0.170971	0.0843476	0.0154681	0.0209564	0.320742	0.0386695
Ly6C 03	2.05558	0.0763675	0.564263	0.668884	0.522193	0.0266771	0.561082	0.252618	0.0860603	0.155055	0.0067543	0.0337558	0.0550878	0.29212	0.115626	12.9733	5.34582	0.5916	3.7083	4.48063	2.22608	0.444322	0.0632528	1.98943	1.09246	0.0741694	0.0749486	0.0770944	0.00372952	0.0151394	0.147881	0.0688315	0.118764	0.202247	1.64885	1.20137	11.7357	0.600594	2.64668	6.65485	1.27176	2.66764	0.378716	0.14995	0.0303992	0.00224807	0.0301011	0.438181	0.0660217
Ly6C 04	1.3962	0.0404419	0.722363	0.820388	0.614707	0.0733776	1.2455	0.214573	0.0766121	0.421734	0.023289	0.0244968	0.0264992	0.13684	0.123368	12.4014	4.80519	0.773417	4.13391	5.53467	1.4258	0.405054	0.0832853	2.55851	0.986402	0.120384	0.0845438	0.108764	0.000151071	0.00159737	0.101812	0.0569536	0.0564173	0.144023	1.1758	0.893849	11.1569	0.40373	3.47148	5.04407	1.22391	2.19176	0.471263	0.206552	0.0251297	0.000481413	0.0175938	0.282382	0.0298312
Ly6C 05	2.55094	0.000295028	0.501331	0.637358	0.52179	0.0579872	0.585569	0.214454	0.0949939	0.110526	0.00284609	0.0148026	0.0218572	0.367102	0.124577	13.6266	5.09538	0.59718	3.87548	4.6637	2.24796	0.392104	0.0194167	2.35127	1.34322	0.105602	0.0666802	0.0413964	7.99805e-05	0.0147666	0.156853	0.0686611	0.0860099	0.14509	1.71108	1.2943	10.9419	0.550821	2.78277	7.21413	1.41278	2.89105	0.417185	0.171854	0.020247	1.04913e-05	0.0572211	0.487272	0.024838
Ly6C 06	1.91805	0.0123885	0.509051	0.55677	0.458187	0.0674625	0.69212	0.131506	0.117499	0.108355	0.000268181	0.0710279	0.160652	0.391639	0.144687	12.5962	4.93377	0.646093	3.69924	4.49887	2.05816	0.482034	0.02415	2.01075	1.25602	0.120625	0.0579346	0.0769643	0.0210413	6.52021e-05	0.175992	0.092582	0.098788	0.161329	1.83558	1.24039	11.8297	0.739835	2.78206	7.10564	1.18569	2.82467	0.538776	0.138425	0.0225995	4.40541e-05	0.0235197	0.414409	0.0690495
Ly6C 07	1.03799	0.0352607	0.446559	0.56331	0.484427	0.0436304	0.579702	0.24714	0.0602904	0.127484	0.00860254	0.01969	0.0514713	0.251987	0.0907014	11.4971	4.44916	0.582146	3.31645	4.1636	1.91812	0.492766	0.0459872	2.22894	1.48564	0.100828	0.0648021	0.0606337	0.00118714	0.00714442	0.218465	0.0893221	0.140764	0.295149	2.69782	1.92707	10.374	0.635553	2.35788	6.60678	1.59808	3.37636	0.495065	0.156018	0.0138954	0.00178154	0.0468147	0.698571	0.0144382
Ly6C 08	1.96142	0.0751678	0.648725	0.612102	0.649354	0.0729275	0.958672	0.282395	0.115137	0.225546	0.000324603	0.0180672	0.142952	0.231253	0.132806	12.8635	4.95174	0.707114	3.74087	4.99403	1.7894	0.410166	0.0844173	2.31444	1.15894	0.104374	0.0903203	0.140865	0.0217732	0.0007892	0.13558	0.0260215	0.0833599	0.216558	1.50192	1.16786	10.3963	0.557711	3.04349	5.71238	1.19309	2.51042	0.434243	0.217612	0.0571665	0.00958887	0.0424551	0.328317	0.0741808
average	1.67051	0.0437349	0.578129	0.658852	0.582453	0.0633608	0.880624	0.24479	0.0950349	0.225326	0.0109914	0.0277276	0.0752551	0.274679	0.112605	12.2075	4.86269	0.649153	3.69237	4.6292	1.84073	0.46638	0.0568916	2.44729	1.33618	0.11095	0.076534	0.0914795	0.00879448	0.00762701	0.164504	0.0697661	0.108896	0.210332	1.99506	1.44693	10.5796	0.568854	2.78308	6.1251	1.41692	2.90288	0.478269	0.194129	0.0351049	0.00401283	0.0388807	0.492732	0.0416358
stdev	0.636051	0.0338906	0.11161	0.101645	0.13051	0.0207193	0.313035	0.0913588	0.0234991	0.121664	0.0104312	0.0187869	0.052417	0.08528	0.0242762	1.16356	0.580266	0.086604	0.359805	0.549928	0.324176	0.133091	0.0248572	0.507131	0.424228	0.0228558	0.0266999	0.0377292	0.00964278	0.00633578	0.0530427	0.0227306	0.0358304	0.0750892	0.774306	0.526272	1.19171	0.0987505	0.477471	0.897035	0.407241	0.929887	0.102733	0.0654748	0.0236794	0.00556776	0.0193539	0.23362	0.0245811
ttest	0.0446627	0.318806	0.0244397	0.0117133	0.000344132	0.00503288	0.00201992	0.0207675	0.000333501	0.0261472	0.3266	0.394411	0.106231	0.00100441	0.50174	0.932042	0.0678388	0.0086141	0.000317107	0.00144015	0.631911	0.00769786	0.0308073	0.000247091	0.0111226	0.00092998	0.00593105	0.0105293	0.299497	0.0021189	0.494034	0.122832	0.920536	0.776685	0.151941	0.201263	0.244581	0.000836375	0.0150978	0.25562	0.0206693	0.0391009	0.00337168	0.00303418	0.0270589	0.0652909	0.223335	0.845598	0.652477
FDR pvalue	0.0731708	0.377662	0.0470464	0.0282626	0.00529963	0.0176151	0.0101972	0.0410025	0.00529963	0.0491057	0.381034	0.453279	0.151478	0.00644499	0.559913	0.932042	0.0985583	0.025511	0.00529963	0.00853009	0.685312	0.0246973	0.0551666	0.00529963	0.0282626	0.00644499	0.0198561	0.0282626	0.360332	0.0101972	0.559421	0.171965	0.932042	0.808172	0.205253	0.267193	0.313878	0.00644499	0.032086	0.322667	0.0410025	0.0654516	0.0136642	0.0129796	0.049608	0.0966807	0.291472	0.868148	0.697788
[truncated: 28 more columns]
